# Supplementary material for: ﻿Descriptions of two new species of Phaecadophora Walsingham, 1900 (Lepidoptera, Tortricidae, Olethreutinae) from China
Source: Zookeys. 2023 Dec 21;1187:223–36. doi: 10.3897/zookeys.1187.111101 (PMC10755891; doi:10.3897/zookeys.1187.111101)
Supplement: XML Treatment for Phaecadophora [file zookeys.1187.111101-treatment1.xml]

<!DOCTYPE tp:taxon-treatment
  PUBLIC "-//TaxonX//DTD Taxonomic Treatment Publishing DTD v0 20100105//EN" "tax-treatment-NSO.dtd">
<tp:taxon-treatment xmlns:tp="http://www.plazi.org/taxpub"><tp:treatment-meta><kwd-group><label>Taxon classification</label><kwd>
              <named-content content-type="kingdom">Animalia</named-content>
            </kwd><kwd>
              <named-content content-type="order">Lepidoptera</named-content>
            </kwd><kwd>
              <named-content content-type="family">Tortricidae</named-content>
            </kwd></kwd-group><mixed-citation publication-type="journal"><person-group><name><surname>Li</surname><given-names>Yange</given-names></name><name><surname>Jing</surname><given-names>Wenqing</given-names></name><name><surname>Hao</surname><given-names>Shulian</given-names></name><name><surname>Yu</surname><given-names>Haili</given-names></name></person-group><article-title>﻿Descriptions of two new species of <italic><tp:taxon-name><tp:taxon-name-part taxon-name-part-type="genus" reg="Phaecadophora">Phaecadophora</tp:taxon-name-part></tp:taxon-name></italic> Walsingham, 1900 (<tp:taxon-name><tp:taxon-name-part taxon-name-part-type="order">Lepidoptera</tp:taxon-name-part></tp:taxon-name>, <tp:taxon-name><tp:taxon-name-part taxon-name-part-type="family">Tortricidae</tp:taxon-name-part></tp:taxon-name>, <tp:taxon-name><tp:taxon-name-part taxon-name-part-type="subfamily">Olethreutinae</tp:taxon-name-part></tp:taxon-name>) from China</article-title><source>Zookeys</source><day>21</day><month>12</month><year>2023</year><volume>1187</volume><fpage>223</fpage><lpage>236</lpage><pub-id pub-id-type="doi">10.3897/zookeys.1187.111101</pub-id></mixed-citation></tp:treatment-meta><tp:nomenclature><label>﻿</label><tp:taxon-name>
            <object-id xmlns:xlink="http://www.w3.org/1999/xlink" content-type="arpha" xlink:type="simple">40A9EC73-6604-5842-A8E5-131CC4E88D7E</object-id>
            <tp:taxon-name-part taxon-name-part-type="genus" reg="Phaecadophora">Phaecadophora</tp:taxon-name-part>
          </tp:taxon-name><tp:taxon-authority>Walsingham, 1900</tp:taxon-authority><tp:nomenclature-citation-list><tp:nomenclature-citation><tp:taxon-name>
                <tp:taxon-name-part taxon-name-part-type="genus" reg="Phaecadophora">Phaecadophora</tp:taxon-name-part>
              </tp:taxon-name><comment>Walsingham, 1900: 130. Type species: <tp:taxon-name><tp:taxon-name-part taxon-name-part-type="genus" reg="Phaecadophora">Phaecadophora</tp:taxon-name-part><tp:taxon-name-part taxon-name-part-type="species" reg="fimbriata">fimbriata</tp:taxon-name-part></tp:taxon-name> Walsingham, 1900.</comment></tp:nomenclature-citation></tp:nomenclature-citation-list></tp:nomenclature><tp:treatment-sec sec-type="notes" id="SECID0ENGAC"><title>Note.</title><p><xref ref-type="bibr" rid="B19">Walsingham (1900)</xref> defined <italic><tp:taxon-name><tp:taxon-name-part taxon-name-part-type="genus" reg="Phaecadophora">Phaecadophora</tp:taxon-name-part></tp:taxon-name></italic> based on external traits, distinguishing it from <italic><tp:taxon-name><tp:taxon-name-part taxon-name-part-type="genus" reg="Phaecasiophora">Phaecasiophora</tp:taxon-name-part></tp:taxon-name></italic> Grote by its narrower forewing, densely scaled hind tibia, and the hindwing featuring a long hair-scaled anal margin in males. In fact, the hind tibiae of males in the <italic><tp:taxon-name><tp:taxon-name-part taxon-name-part-type="genus" reg="Phaecasiophora">Phaecasiophora</tp:taxon-name-part></tp:taxon-name></italic> species are frequently broadened by long scales and carry one or two long hair pencils. <xref ref-type="bibr" rid="B3">Diakonoff (1973)</xref> and <xref ref-type="bibr" rid="B18">Razowski (1989)</xref> redescribed the genus, and both asserted its close relationship to <italic><tp:taxon-name><tp:taxon-name-part taxon-name-part-type="genus" reg="Temnolopha">Temnolopha</tp:taxon-name-part></tp:taxon-name></italic> Lower and <italic><tp:taxon-name><tp:taxon-name-part taxon-name-part-type="genus" reg="Saliciphaga">Saliciphaga</tp:taxon-name-part></tp:taxon-name></italic> Falkovitsh based on the characteristics of both male and female genitalia. However, they did not provide a specific differential diagnosis for <italic><tp:taxon-name><tp:taxon-name-part taxon-name-part-type="genus" reg="Phaecadophora">Phaecadophora</tp:taxon-name-part></tp:taxon-name></italic>. The two previously known species, in conjunction with the two newly described species in this present investigation, exhibit a conspicuous characteristic in their appearance—fine longitudinal stripes on the forewing. They can be defined by the combination of the following genitalia characters: in males, the tegumen is high and narrow; the uncus is slender, hooked, densely spined, and sometimes shortly furcated apically (<italic><tp:taxon-name><tp:taxon-name-part taxon-name-part-type="genus" reg="Phaecadophora">P.</tp:taxon-name-part><tp:taxon-name-part taxon-name-part-type="species" reg="dactylina">dactylina</tp:taxon-name-part></tp:taxon-name></italic> sp. nov.); the socius is small, oval, and densely spined; the gnathos is a simple band, membranous or weakly sclerotized; the valva is robust and curved, often with a deeply concave area (except <italic><tp:taxon-name><tp:taxon-name-part taxon-name-part-type="genus" reg="Phaecadophora">P.</tp:taxon-name-part><tp:taxon-name-part taxon-name-part-type="species" reg="vascularis">vascularis</tp:taxon-name-part></tp:taxon-name></italic> sp. nov.) that separates the sacculus from the densely bristled cucullus; the basal excavation has a protruding rim above which there is a short, apically spined prominence below the costa (<italic><tp:taxon-name><tp:taxon-name-part taxon-name-part-type="genus" reg="Phaecadophora">P.</tp:taxon-name-part><tp:taxon-name-part taxon-name-part-type="species" reg="dactylina">dactylina</tp:taxon-name-part></tp:taxon-name></italic> sp. nov. and <italic><tp:taxon-name><tp:taxon-name-part taxon-name-part-type="genus" reg="Phaecadophora">P.</tp:taxon-name-part><tp:taxon-name-part taxon-name-part-type="species" reg="vascularis">vascularis</tp:taxon-name-part></tp:taxon-name></italic> sp. nov.); the sacculus is weakly spined, occasionally with a tuft of short spine cluster medially on the ventral margin (<italic><tp:taxon-name><tp:taxon-name-part taxon-name-part-type="genus" reg="Phaecadophora">P.</tp:taxon-name-part><tp:taxon-name-part taxon-name-part-type="species" reg="fimbriata">fimbriata</tp:taxon-name-part></tp:taxon-name></italic> and <italic><tp:taxon-name><tp:taxon-name-part taxon-name-part-type="genus" reg="Phaecadophora">P.</tp:taxon-name-part><tp:taxon-name-part taxon-name-part-type="species" reg="dactylina">dactylina</tp:taxon-name-part></tp:taxon-name></italic> sp. nov.); the cucullus bears bristles across its base, enlarged and raised on a ridge (<italic><tp:taxon-name><tp:taxon-name-part taxon-name-part-type="genus" reg="Phaecadophora">P.</tp:taxon-name-part><tp:taxon-name-part taxon-name-part-type="species" reg="fimbriata">fimbriata</tp:taxon-name-part></tp:taxon-name></italic> and <italic><tp:taxon-name><tp:taxon-name-part taxon-name-part-type="genus" reg="Phaecadophora">P.</tp:taxon-name-part><tp:taxon-name-part taxon-name-part-type="species" reg="acutana">acutana</tp:taxon-name-part></tp:taxon-name></italic>), and its ventroproximal base is lightly projecting (<italic><tp:taxon-name><tp:taxon-name-part taxon-name-part-type="genus" reg="Phaecadophora">P.</tp:taxon-name-part><tp:taxon-name-part taxon-name-part-type="species" reg="acutana">acutana</tp:taxon-name-part></tp:taxon-name></italic> and <italic><tp:taxon-name><tp:taxon-name-part taxon-name-part-type="genus" reg="Phaecadophora">P.</tp:taxon-name-part><tp:taxon-name-part taxon-name-part-type="species" reg="vascularis">vascularis</tp:taxon-name-part></tp:taxon-name></italic> sp. nov.) or produced into a ventral process (<italic><tp:taxon-name><tp:taxon-name-part taxon-name-part-type="genus" reg="Phaecadophora">P.</tp:taxon-name-part><tp:taxon-name-part taxon-name-part-type="species" reg="fimbriata">fimbriata</tp:taxon-name-part></tp:taxon-name></italic> and <italic><tp:taxon-name><tp:taxon-name-part taxon-name-part-type="genus" reg="Phaecadophora">P.</tp:taxon-name-part><tp:taxon-name-part taxon-name-part-type="species" reg="dactylina">dactylina</tp:taxon-name-part></tp:taxon-name></italic> sp. nov.), which carries a long spine cluster; the caulis is very short; the anellus is a narrow ring; the phallus is short and the cornuti is present (<italic><tp:taxon-name><tp:taxon-name-part taxon-name-part-type="genus" reg="Phaecadophora">P.</tp:taxon-name-part><tp:taxon-name-part taxon-name-part-type="species" reg="fimbriata">fimbriata</tp:taxon-name-part></tp:taxon-name></italic>) or absent. In females, the sterigma is derived from a raised fold encircling the ostium and is aciculate; the colliculum is well developed and normal in shape or expanded caudally (<italic><tp:taxon-name><tp:taxon-name-part taxon-name-part-type="genus" reg="Phaecadophora">P.</tp:taxon-name-part><tp:taxon-name-part taxon-name-part-type="species" reg="fimbriata">fimbriata</tp:taxon-name-part></tp:taxon-name></italic> and <italic><tp:taxon-name><tp:taxon-name-part taxon-name-part-type="genus" reg="Phaecadophora">P.</tp:taxon-name-part><tp:taxon-name-part taxon-name-part-type="species" reg="dactylina">dactylina</tp:taxon-name-part></tp:taxon-name></italic> sp. nov.); the signa consist of two double-folded plates, either obviously unequal in size (<italic><tp:taxon-name><tp:taxon-name-part taxon-name-part-type="genus" reg="Phaecadophora">P.</tp:taxon-name-part><tp:taxon-name-part taxon-name-part-type="species" reg="acutana">acutana</tp:taxon-name-part></tp:taxon-name></italic> and <italic><tp:taxon-name><tp:taxon-name-part taxon-name-part-type="genus" reg="Phaecadophora">P.</tp:taxon-name-part><tp:taxon-name-part taxon-name-part-type="species" reg="vascularis">vascularis</tp:taxon-name-part></tp:taxon-name></italic> sp. nov.) or roughly equal in size (<italic><tp:taxon-name><tp:taxon-name-part taxon-name-part-type="genus" reg="Phaecadophora">P.</tp:taxon-name-part><tp:taxon-name-part taxon-name-part-type="species" reg="fimbriata">fimbriata</tp:taxon-name-part></tp:taxon-name></italic> and <italic><tp:taxon-name><tp:taxon-name-part taxon-name-part-type="genus" reg="Phaecadophora">P.</tp:taxon-name-part><tp:taxon-name-part taxon-name-part-type="species" reg="dactylina">dactylina</tp:taxon-name-part></tp:taxon-name></italic> sp. nov.).</p></tp:treatment-sec><ref-list><ref id="B19"><mixed-citation xmlns:xlink="http://www.w3.org/1999/xlink" xlink:type="simple"><person-group><name name-style="western"><surname>Walsingham</surname><given-names>L</given-names></name></person-group> (<year>1900</year>) <article-title>Asiatic <tp:taxon-name><tp:taxon-name-part taxon-name-part-type="family">Tortricidae</tp:taxon-name-part></tp:taxon-name>.</article-title><source>Annals &amp; Magazine of Natural History</source><volume>7</volume>(<issue>6</issue>): <fpage>121</fpage>–<lpage>137</lpage>. [234–243] <ext-link xlink:href="10.1080/00222930008678346" ext-link-type="doi" xlink:type="simple">https://doi.org/10.1080/00222930008678346</ext-link></mixed-citation></ref><ref id="B3"><mixed-citation xmlns:xlink="http://www.w3.org/1999/xlink" xlink:type="simple"><person-group><name name-style="western"><surname>Diakonoff</surname><given-names>A</given-names></name></person-group> (<year>1973</year>) The south Asiatic <tp:taxon-name><tp:taxon-name-part taxon-name-part-type="tribe">Olethreutini</tp:taxon-name-part></tp:taxon-name> (<tp:taxon-name><tp:taxon-name-part taxon-name-part-type="order">Lepidoptera</tp:taxon-name-part></tp:taxon-name>, <tp:taxon-name><tp:taxon-name-part taxon-name-part-type="family">Tortricidae</tp:taxon-name-part></tp:taxon-name>). Zoölogische Monographieën van het Rijksmuseum van Natuurlijke Historie 1: [i–xxii] 1–700. <ext-link xlink:href="10.1163/9789004626645_024" ext-link-type="doi" xlink:type="simple">https://doi.org/10.1163/9789004626645_024</ext-link></mixed-citation></ref><ref id="B18"><mixed-citation xmlns:xlink="http://www.w3.org/1999/xlink" xlink:type="simple"><person-group><name name-style="western"><surname>Razowski</surname><given-names>J</given-names></name></person-group> (<year>1989</year>) <article-title>The genera of <tp:taxon-name><tp:taxon-name-part taxon-name-part-type="family">Tortricidae</tp:taxon-name-part></tp:taxon-name> (<tp:taxon-name><tp:taxon-name-part taxon-name-part-type="order">Lepidoptera</tp:taxon-name-part></tp:taxon-name>) Part II: Palaearctic <tp:taxon-name><tp:taxon-name-part taxon-name-part-type="subfamily">Olethreutinae</tp:taxon-name-part></tp:taxon-name>.</article-title><source>Acta Zoologica Cracoviensia</source><volume>32</volume>(<issue>7</issue>): <fpage>107</fpage>–<lpage>328</lpage>.</mixed-citation></ref></ref-list></tp:taxon-treatment>
