# Supplementary material for: ﻿Descriptions of two new species of Phaecadophora Walsingham, 1900 (Lepidoptera, Tortricidae, Olethreutinae) from China
Source: Zookeys. 2023 Dec 21;1187:223–36. doi: 10.3897/zookeys.1187.111101 (PMC10755891; doi:10.3897/zookeys.1187.111101)
Supplement: XML Treatment for Phaecadophora dactylina [file zookeys.1187.111101-treatment2.xml]

<!DOCTYPE tp:taxon-treatment
  PUBLIC "-//TaxonX//DTD Taxonomic Treatment Publishing DTD v0 20100105//EN" "tax-treatment-NSO.dtd">
<tp:taxon-treatment xmlns:tp="http://www.plazi.org/taxpub"><tp:treatment-meta><kwd-group><label>Taxon classification</label><kwd>
              <named-content content-type="kingdom">Animalia</named-content>
            </kwd><kwd>
              <named-content content-type="order">Lepidoptera</named-content>
            </kwd><kwd>
              <named-content content-type="family">Tortricidae</named-content>
            </kwd></kwd-group><mixed-citation publication-type="journal"><person-group><name><surname>Li</surname><given-names>Yange</given-names></name><name><surname>Jing</surname><given-names>Wenqing</given-names></name><name><surname>Hao</surname><given-names>Shulian</given-names></name><name><surname>Yu</surname><given-names>Haili</given-names></name></person-group><article-title>﻿Descriptions of two new species of <italic><tp:taxon-name><tp:taxon-name-part taxon-name-part-type="genus" reg="Phaecadophora">Phaecadophora</tp:taxon-name-part></tp:taxon-name></italic> Walsingham, 1900 (<tp:taxon-name><tp:taxon-name-part taxon-name-part-type="order">Lepidoptera</tp:taxon-name-part></tp:taxon-name>, <tp:taxon-name><tp:taxon-name-part taxon-name-part-type="family">Tortricidae</tp:taxon-name-part></tp:taxon-name>, <tp:taxon-name><tp:taxon-name-part taxon-name-part-type="subfamily">Olethreutinae</tp:taxon-name-part></tp:taxon-name>) from China</article-title><source>Zookeys</source><day>21</day><month>12</month><year>2023</year><volume>1187</volume><fpage>223</fpage><lpage>236</lpage><pub-id pub-id-type="doi">10.3897/zookeys.1187.111101</pub-id></mixed-citation></tp:treatment-meta><tp:nomenclature><label>﻿</label><tp:taxon-name>
            <object-id xmlns:xlink="http://www.w3.org/1999/xlink" content-type="arpha" xlink:type="simple">E0B73F79-7677-59A0-8831-72C2F333903F</object-id>
            <tp:taxon-name-part taxon-name-part-type="genus" reg="Phaecadophora">Phaecadophora</tp:taxon-name-part>
            <tp:taxon-name-part taxon-name-part-type="species" reg="dactylina">dactylina</tp:taxon-name-part>
            <object-id xmlns:xlink="http://www.w3.org/1999/xlink" content-type="zoobank" xlink:type="simple">https://zoobank.org/5FDA1766-F739-4A04-8E08-F56DCA536F9E</object-id>
          </tp:taxon-name><tp:taxon-authority>Li &amp; Yu</tp:taxon-authority><tp:taxon-status xmlns:xlink="http://www.w3.org/1999/xlink" xlink:type="simple">sp. nov.</tp:taxon-status><xref ref-type="fig" rid="F1">Figs 1A, B</xref><xref ref-type="fig" rid="F2">, 2A–D</xref><xref ref-type="fig" rid="F3">, 3A</xref><xref ref-type="fig" rid="F4">, 4A–C</xref><xref ref-type="fig" rid="F5">, 5</xref><xref ref-type="fig" rid="F6">, 6</xref></tp:nomenclature><tp:treatment-sec sec-type="type material" id="SECID0EDKAE"><title>Type materials.</title><p><bold><italic>Holotype</italic></bold>: ♂, China, Tibet: Motuo County, Beibengxiang, <named-content xmlns:xlink="http://www.w3.org/1999/xlink" content-type="dwc:verbatimCoordinates" xlink:type="simple"><named-content content-type="geo-json" specific-use="{&#34;type&#34;:&#34;Point&#34;,&#34;coordinates&#34;:[95.180000,29.316667]}" id="NCID0ERKAE" xlink:type="simple">29°19.00'N, 95°10.80'E</named-content></named-content>, alt. 810 m, 13 Aug. 2017, Mujie Qi and Xiaofei Yang leg., genitalia slide no. YWX18220. <bold><italic>Paratypes</italic></bold>: China, Tibet: 3♂, same data as holotype except <named-content xmlns:xlink="http://www.w3.org/1999/xlink" content-type="dwc:verbatimCoordinates" xlink:type="simple"><named-content content-type="geo-json" specific-use="{&#34;type&#34;:&#34;Point&#34;,&#34;coordinates&#34;:[95.320000,29.240000]}" id="NCID0E3KAE" xlink:type="simple">29°14.40'N, 95°19.20'E</named-content></named-content>, alt. 810–990 m, 12–13 Aug. 2017; 1♂, same data as holotype except <named-content xmlns:xlink="http://www.w3.org/1999/xlink" content-type="dwc:verbatimCoordinates" xlink:type="simple"><named-content content-type="geo-json" specific-use="{&#34;type&#34;:&#34;Point&#34;,&#34;coordinates&#34;:[95.320000,29.320000]}" id="NCID0EELAE" xlink:type="simple">29°19.20'N, 95°19.20'E</named-content></named-content>, alt. 1100 m, 10 Aug. 2017; 1♀, Nielamu County, <named-content xmlns:xlink="http://www.w3.org/1999/xlink" content-type="dwc:verbatimCoordinates" xlink:type="simple"><named-content content-type="geo-json" specific-use="{&#34;type&#34;:&#34;Point&#34;,&#34;coordinates&#34;:[85.970000,27.980000]}" id="NCID0EMLAE" xlink:type="simple">27°58.80'N, 85°58.20'E</named-content></named-content>, alt. 1960 m, 6 Jul. 2019, Mujie Qi and Jiaqi Deng leg.; Yunnan Prov.: 1♂, 3♀, Tengchong County, Linjiapuzi, <named-content xmlns:xlink="http://www.w3.org/1999/xlink" content-type="dwc:verbatimCoordinates" xlink:type="simple"><named-content content-type="geo-json" specific-use="{&#34;type&#34;:&#34;Point&#34;,&#34;coordinates&#34;:[98.700000,25.290000]}" id="NCID0EULAE" xlink:type="simple">25°17.40'N, 98°42.00'E</named-content></named-content>, alt. 2140 m, 15 Aug. 2014, Kaijian Teng, Shurong Liu and Hua Rong leg.</p></tp:treatment-sec><tp:treatment-sec sec-type="diagnosis" id="SECID0EZLAE"><title>Diagnosis.</title><p>The male of <italic><tp:taxon-name><tp:taxon-name-part taxon-name-part-type="genus" reg="Phaecadophora">P.</tp:taxon-name-part><tp:taxon-name-part taxon-name-part-type="species" reg="dactylina">dactylina</tp:taxon-name-part></tp:taxon-name></italic> sp. nov. resembles <italic><tp:taxon-name><tp:taxon-name-part taxon-name-part-type="genus" reg="Phaecadophora">P.</tp:taxon-name-part><tp:taxon-name-part taxon-name-part-type="species" reg="fimbriata">fimbriata</tp:taxon-name-part></tp:taxon-name></italic> in appearance in having darker scaling in the forewing pattern, two hair pencils and long scales in the anal roll of hindwing, and the hindleg broadened. Dissection of the genitalia is necessary for identification. Conversely, the female can be readily separated from <italic><tp:taxon-name><tp:taxon-name-part taxon-name-part-type="genus" reg="Phaecadophora">P.</tp:taxon-name-part><tp:taxon-name-part taxon-name-part-type="species" reg="fimbriata">fimbriata</tp:taxon-name-part></tp:taxon-name></italic> in having the forewing pale brown suffused with tawny longitudinal markings. More diagnostic characters are found in the male and female genitalia. The male of <italic><tp:taxon-name><tp:taxon-name-part taxon-name-part-type="genus" reg="Phaecadophora">P.</tp:taxon-name-part><tp:taxon-name-part taxon-name-part-type="species" reg="dactylina">dactylina</tp:taxon-name-part></tp:taxon-name></italic> sp. nov. can be distinguished by the apically furcated uncus, the valva adorned with a short finger-like prominence below the costa, a nearly bare basal region of the cucullus, and the absence of cornuti in the phallus. In contrast, <italic><tp:taxon-name><tp:taxon-name-part taxon-name-part-type="genus" reg="Phaecadophora">P.</tp:taxon-name-part><tp:taxon-name-part taxon-name-part-type="species" reg="fimbriata">fimbriata</tp:taxon-name-part></tp:taxon-name></italic> presents a hooked uncus, the valva devoid of prominences below the costa, and a spined ridge across the base of the cucullus, with the phallus bearing a short spine on the vesica. In the female genitalia, <italic><tp:taxon-name><tp:taxon-name-part taxon-name-part-type="genus" reg="Phaecadophora">P.</tp:taxon-name-part><tp:taxon-name-part taxon-name-part-type="species" reg="fimbriata">fimbriata</tp:taxon-name-part></tp:taxon-name></italic> exhibits the sterigma lacking posterior extensions, whereas in <italic><tp:taxon-name><tp:taxon-name-part taxon-name-part-type="genus" reg="Phaecadophora">P.</tp:taxon-name-part><tp:taxon-name-part taxon-name-part-type="species" reg="dactylina">dactylina</tp:taxon-name-part></tp:taxon-name></italic> sp. nov., this structure manifests as two broad plates.</p></tp:treatment-sec><tp:treatment-sec sec-type="description" id="SECID0EMOAE"><title>Description.</title><p><bold>Male</bold> (Fig. <xref ref-type="fig" rid="F1">1A</xref>) with forewing length 8.0–9.0 mm. <bold><italic>Head</italic></bold> (Fig. <xref ref-type="fig" rid="F2">2A, B</xref>): vertex and upper frons with shaggy, pale gray-tawny scales (shiny gray distally), lower frons with gray-white appressed scales. Antenna gray-tawny, extending to middle of forewing costa. Ocellus well developed; chaetosema present. Labial palpus ascending, basal half white, distal part gray-white, gray-tawny to gray, medially dusted with a few black scales; median segment broadened distally; terminal segment a little slender, porrect.</p><fig id="F1" position="float" orientation="portrait"><object-id xmlns:xlink="http://www.w3.org/1999/xlink" content-type="doi" xlink:type="simple">10.3897/zookeys.1187.111101.figure1</object-id><object-id xmlns:xlink="http://www.w3.org/1999/xlink" content-type="arpha" xlink:type="simple">9C2701FC-F673-5F97-9A9C-4F759A68549B</object-id><label>Figure 1.</label><caption><p>Adults of <italic><tp:taxon-name><tp:taxon-name-part taxon-name-part-type="genus" reg="Phaecadophora">Phaecadophora</tp:taxon-name-part></tp:taxon-name></italic> spp. <bold>A</bold><italic><tp:taxon-name><tp:taxon-name-part taxon-name-part-type="genus" reg="Phaecadophora">P.</tp:taxon-name-part><tp:taxon-name-part taxon-name-part-type="species" reg="dactylina">dactylina</tp:taxon-name-part></tp:taxon-name></italic> sp. nov. (holotype, male) <bold>B</bold><italic><tp:taxon-name><tp:taxon-name-part taxon-name-part-type="genus" reg="Phaecadophora">P.</tp:taxon-name-part><tp:taxon-name-part taxon-name-part-type="species" reg="dactylina">dactylina</tp:taxon-name-part></tp:taxon-name></italic> sp. nov. (paratype, female) <bold>C</bold><italic><tp:taxon-name><tp:taxon-name-part taxon-name-part-type="genus" reg="Phaecadophora">P.</tp:taxon-name-part><tp:taxon-name-part taxon-name-part-type="species" reg="vascularis">vascularis</tp:taxon-name-part></tp:taxon-name></italic> sp. nov. (holotype, male). Scale bars: 2 mm.</p></caption><graphic xmlns:xlink="http://www.w3.org/1999/xlink" xlink:href="zookeys-1187-223_article-111101__-g001.jpg" position="float" orientation="portrait" xlink:type="simple" id="oo_956181.jpg"><uri content-type="original_file" xlink:type="simple">https://binary.pensoft.net/fig/956181</uri></graphic></fig><fig id="F2" position="float" orientation="portrait"><object-id xmlns:xlink="http://www.w3.org/1999/xlink" content-type="doi" xlink:type="simple">10.3897/zookeys.1187.111101.figure2</object-id><object-id xmlns:xlink="http://www.w3.org/1999/xlink" content-type="arpha" xlink:type="simple">AF419A6C-33B4-51CF-BE51-CF82186D503C</object-id><label>Figure 2.</label><caption><p>Heads of <italic><tp:taxon-name><tp:taxon-name-part taxon-name-part-type="genus" reg="Phaecadophora">Phaecadophora</tp:taxon-name-part></tp:taxon-name></italic> spp. <bold>A, B</bold><italic><tp:taxon-name><tp:taxon-name-part taxon-name-part-type="genus" reg="Phaecadophora">P.</tp:taxon-name-part><tp:taxon-name-part taxon-name-part-type="species" reg="dactylina">dactylina</tp:taxon-name-part></tp:taxon-name></italic> sp. nov. (holotype, male) <bold>A</bold> lateral view <bold>B</bold> dorsal view <bold>C, D</bold><italic><tp:taxon-name><tp:taxon-name-part taxon-name-part-type="genus" reg="Phaecadophora">P.</tp:taxon-name-part><tp:taxon-name-part taxon-name-part-type="species" reg="dactylina">dactylina</tp:taxon-name-part></tp:taxon-name></italic> sp. nov. (paratype, female) <bold>C</bold> lateral view <bold>D</bold> dorsal view <bold>E, F</bold><italic><tp:taxon-name><tp:taxon-name-part taxon-name-part-type="genus" reg="Phaecadophora">P.</tp:taxon-name-part><tp:taxon-name-part taxon-name-part-type="species" reg="vascularis">vascularis</tp:taxon-name-part></tp:taxon-name></italic> sp. nov. (holotype, male) <bold>E</bold> lateral view <bold>F</bold> dorsal view.</p></caption><graphic xmlns:xlink="http://www.w3.org/1999/xlink" xlink:href="zookeys-1187-223_article-111101__-g002.jpg" position="float" orientation="portrait" xlink:type="simple" id="oo_956182.jpg"><uri content-type="original_file" xlink:type="simple">https://binary.pensoft.net/fig/956182</uri></graphic></fig><p><bold><italic>Thorax</italic></bold>: fuscous basally, suffused with gray-white posteriorly. Hind tibia in male short, distally dilated by dense, long scales, creamy white, with a concolorous hair tuft on apical inner surface (Fig. <xref ref-type="fig" rid="F3">3A</xref>); tarsus strongly broadened by dense scales dorsally; inner side of first segment forming a short, fuscous suffused with brown, scaled cavity; other tarsal segments creamy. Forewing subrectangular, slightly dilated towards termen, costa curved evenly, apex slightly produced, termen weakly oblique, tornus rounded; upperside fuscous, dusted with brown; pairs of strigulae on costa creamy, well-defined striae from them concolorous, extending longitudinally to termen and occupying halfway across the wing, partly confluent below distal half of costa; a double creamy streaks rising from base of wing, zigzagging between cell and 1A+2A to termen above tornus; cilia pale gray on upper part of termen, fuscous on lower part of termen, gray-white on tornus; underside brown, paler on costa, pairs of strigulae creamy, suffused with pale tawny, area of hindwing overlap white. Hindwing (Fig. <xref ref-type="fig" rid="F4">4A</xref>) fuscous, paler basally, costal area of forewing overlap white; pecten (Fig. <xref ref-type="fig" rid="F4">4B</xref>) distinct; with a series of long hair-scales between CuA<sub>1</sub> and distal half of CuA<sub>2</sub>; anal region triangularly expanded, with pale tawny and fuscous long hair pencils (Fig. <xref ref-type="fig" rid="F4">4C</xref>) in anal roll; anal roll narrowly folded upward, bearing long hair-scales on margin; cilia gray-white; underside brown.</p><fig id="F3" position="float" orientation="portrait"><object-id xmlns:xlink="http://www.w3.org/1999/xlink" content-type="doi" xlink:type="simple">10.3897/zookeys.1187.111101.figure3</object-id><object-id xmlns:xlink="http://www.w3.org/1999/xlink" content-type="arpha" xlink:type="simple">2AAFC672-E04A-5923-A4A6-8B8DCD568E33</object-id><label>Figure 3.</label><caption><p>Hind tibiae in male of <italic><tp:taxon-name><tp:taxon-name-part taxon-name-part-type="genus" reg="Phaecadophora">Phaecadophora</tp:taxon-name-part></tp:taxon-name></italic> spp. <bold>A</bold><italic><tp:taxon-name><tp:taxon-name-part taxon-name-part-type="genus" reg="Phaecadophora">P.</tp:taxon-name-part><tp:taxon-name-part taxon-name-part-type="species" reg="dactylina">dactylina</tp:taxon-name-part></tp:taxon-name></italic> sp. nov. (paratype) <bold>B</bold><italic><tp:taxon-name><tp:taxon-name-part taxon-name-part-type="genus" reg="Phaecadophora">P.</tp:taxon-name-part><tp:taxon-name-part taxon-name-part-type="species" reg="vascularis">vascularis</tp:taxon-name-part></tp:taxon-name></italic> sp. nov. (paratype).</p></caption><graphic xmlns:xlink="http://www.w3.org/1999/xlink" xlink:href="zookeys-1187-223_article-111101__-g003.jpg" position="float" orientation="portrait" xlink:type="simple" id="oo_956183.jpg"><uri content-type="original_file" xlink:type="simple">https://binary.pensoft.net/fig/956183</uri></graphic></fig><fig id="F4" position="float" orientation="portrait"><object-id xmlns:xlink="http://www.w3.org/1999/xlink" content-type="doi" xlink:type="simple">10.3897/zookeys.1187.111101.figure4</object-id><object-id xmlns:xlink="http://www.w3.org/1999/xlink" content-type="arpha" xlink:type="simple">152C08D7-4F45-5656-8570-567608090552</object-id><label>Figure 4.</label><caption><p>Male hindwings of <italic><tp:taxon-name><tp:taxon-name-part taxon-name-part-type="genus" reg="Phaecadophora">Phaecadophora</tp:taxon-name-part></tp:taxon-name></italic> spp. <bold>A–C</bold><italic><tp:taxon-name><tp:taxon-name-part taxon-name-part-type="genus" reg="Phaecadophora">P.</tp:taxon-name-part><tp:taxon-name-part taxon-name-part-type="species" reg="dactylina">dactylina</tp:taxon-name-part></tp:taxon-name></italic> sp. nov. (paratype) <bold>A</bold> hindwing <bold>B</bold> cubital pecten <bold>C</bold> axillary hair pencils <bold>D–F</bold><italic><tp:taxon-name><tp:taxon-name-part taxon-name-part-type="genus" reg="Phaecadophora">P.</tp:taxon-name-part><tp:taxon-name-part taxon-name-part-type="species" reg="vascularis">vascularis</tp:taxon-name-part></tp:taxon-name></italic> sp. nov. (holotype) <bold>D</bold> hindwing <bold>E</bold> cubital pecten <bold>F</bold> axillary hair pencils.</p></caption><graphic xmlns:xlink="http://www.w3.org/1999/xlink" xlink:href="zookeys-1187-223_article-111101__-g004.jpg" position="float" orientation="portrait" xlink:type="simple" id="oo_956184.jpg"><uri content-type="original_file" xlink:type="simple">https://binary.pensoft.net/fig/956184</uri></graphic></fig><p><bold>Female</bold> (Fig. <xref ref-type="fig" rid="F1">1B</xref>) with forewing length 9.0–10.0 mm. <bold><italic>Head</italic></bold> (Fig. <xref ref-type="fig" rid="F2">2C, D</xref>): vertex and upper frons rough, paler brown; scales shiny gray distally; lower frons with tawny appressed scales. Antenna brown, extending to middle of forewing costa. Ocellus well developed; chaetosema present. Labial palpus ascending, mostly pale brown, paler on inner surface and base; median segment expanded distally, terminal segment porrect, rather slender.</p><p><bold><italic>Thorax</italic></bold>: brown-fuscous. Legs normal. Forewing subrectangular, slightly dilated towards termen, costa curved evenly, termen straight, tornus rounded; upperside with upper 3/4 longitudinally, finely striped with tawny striae from concolorous pairs of costal strigulae and pale brown broken markings, slightly mottled, except a short streak on outer edge of cell; area below 1A+2A and CuA<sub>1</sub> fuscous, suffused with blackish fuscous, upper edge wavy, produced at middle of fold and base of CuA<sub>1</sub>; cilia fuscous, suffused with brown; underside tawny, pairs of strigulae on costa tawny, area of hindwing overlap white. Hindwing brown-fuscous; costa area of forewing overlap white; pecten distinct; inner side unmodified; cilia pale brown, with brown-fuscous baseline; underside brown.</p><p><bold><italic>Abdomen</italic>: <italic>male genitalia</italic></bold> (Fig. <xref ref-type="fig" rid="F5">5A</xref>) with tegumen high and narrow. Uncus slender, densely covered with spines; apex bifurcated, with short spines. Socius small, oval, densely covered with spines. Gnathos membranous, forming a broad band. Valva robust, curved, constricted beyond basal excavation, sacculus nearly half length of valva; a short prominence (Fig. <xref ref-type="fig" rid="F5">5B</xref>) above the rim of basal excavation below costa, about half of uncus in length, finger-like, apex broadened, with short, dense spines; sacclus well defined, weakly spined, with only sparse, fine hairs beyond basal excavation and along ventral edge, and bearing a spine cluster on midlength of ventral edge; cucullus somewhat elongately triangular, basal 1/3 naked except for strongly protruding ventroproximal base which bears dense, short bristles and a tuft of long bristles apically (Fig. <xref ref-type="fig" rid="F5">5C</xref>), these long bristles longer than uncus; distal 2/3 of cucullus with dense spines. Phallus short, straight, without cornuti. <bold><italic>Female genitalia</italic></bold> (Fig. <xref ref-type="fig" rid="F6">6A</xref>) with papillae anales narrow, densely setose. Anterior apophysis a little longer than posterior apophysis. Sterigma (Fig. <xref ref-type="fig" rid="F6">6B</xref>) derived from a raised spinulose fold encircling ostium, with a dorsal notch and posterior portion on each side produced into a broad plate. Colliculum about 1/3 times of length of ductus bursae, strongly sclerotized, caudally wrench-like, abruptly narrowed below, the rest of ductus bursae membranous, ductus seminalis originating posterior to midlength. Corpus bursae ovoid, granulated; signa (Fig. <xref ref-type="fig" rid="F6">6C</xref>) two, double-folded, roughly equal in size, generally leaf-like.</p><fig id="F5" position="float" orientation="portrait"><object-id xmlns:xlink="http://www.w3.org/1999/xlink" content-type="doi" xlink:type="simple">10.3897/zookeys.1187.111101.figure5</object-id><object-id xmlns:xlink="http://www.w3.org/1999/xlink" content-type="arpha" xlink:type="simple">399C4EAC-30BA-5B0F-B578-E7A2F2AD5F43</object-id><label>Figure 5.</label><caption><p>Male genitalia of <italic><tp:taxon-name><tp:taxon-name-part taxon-name-part-type="genus" reg="Phaecadophora">Phaecadophora</tp:taxon-name-part><tp:taxon-name-part taxon-name-part-type="species" reg="dactylina">dactylina</tp:taxon-name-part></tp:taxon-name></italic> sp. nov. (holotype) <bold>A</bold> male genitalia <bold>B</bold> costal prominence of valva <bold>C</bold> ventral prominence of cucullus. Scale bars: 1 mm.</p></caption><graphic xmlns:xlink="http://www.w3.org/1999/xlink" xlink:href="zookeys-1187-223_article-111101__-g005.jpg" position="float" orientation="portrait" xlink:type="simple" id="oo_956185.jpg"><uri content-type="original_file" xlink:type="simple">https://binary.pensoft.net/fig/956185</uri></graphic></fig><fig id="F6" position="float" orientation="portrait"><object-id xmlns:xlink="http://www.w3.org/1999/xlink" content-type="doi" xlink:type="simple">10.3897/zookeys.1187.111101.figure6</object-id><object-id xmlns:xlink="http://www.w3.org/1999/xlink" content-type="arpha" xlink:type="simple">55014867-0B7C-550D-AACE-EC957FAD5932</object-id><label>Figure 6.</label><caption><p>Female genitalia of <italic><tp:taxon-name><tp:taxon-name-part taxon-name-part-type="genus" reg="Phaecadophora">Phaecadophora</tp:taxon-name-part><tp:taxon-name-part taxon-name-part-type="species" reg="dactylina">dactylina</tp:taxon-name-part></tp:taxon-name></italic> sp. nov. (paratype) <bold>A</bold> female genitalia <bold>B</bold> sterigma and colliculum <bold>C</bold> signum. Scale bars: 1 mm.</p></caption><graphic xmlns:xlink="http://www.w3.org/1999/xlink" xlink:href="zookeys-1187-223_article-111101__-g006.jpg" position="float" orientation="portrait" xlink:type="simple" id="oo_956186.jpg"><uri content-type="original_file" xlink:type="simple">https://binary.pensoft.net/fig/956186</uri></graphic></fig></tp:treatment-sec><tp:treatment-sec sec-type="etymology" id="SECID0E41AE"><title>Etymology.</title><p>The specific name is derived from the Latin <italic>dactylinus</italic> (= finger-like), referring to the shape of costal prominence of the valva in the male genitalia.</p></tp:treatment-sec></tp:taxon-treatment>
