# Supplementary material for: ﻿Descriptions of two new species of Phaecadophora Walsingham, 1900 (Lepidoptera, Tortricidae, Olethreutinae) from China
Source: Zookeys. 2023 Dec 21;1187:223–36. doi: 10.3897/zookeys.1187.111101 (PMC10755891; doi:10.3897/zookeys.1187.111101)
Supplement: XML Treatment for Phaecadophora vascularis [file zookeys.1187.111101-treatment3.xml]

<!DOCTYPE tp:taxon-treatment
  PUBLIC "-//TaxonX//DTD Taxonomic Treatment Publishing DTD v0 20100105//EN" "tax-treatment-NSO.dtd">
<tp:taxon-treatment xmlns:tp="http://www.plazi.org/taxpub"><tp:treatment-meta><kwd-group><label>Taxon classification</label><kwd>
              <named-content content-type="kingdom">Animalia</named-content>
            </kwd><kwd>
              <named-content content-type="order">Lepidoptera</named-content>
            </kwd><kwd>
              <named-content content-type="family">Tortricidae</named-content>
            </kwd></kwd-group><mixed-citation publication-type="journal"><person-group><name><surname>Li</surname><given-names>Yange</given-names></name><name><surname>Jing</surname><given-names>Wenqing</given-names></name><name><surname>Hao</surname><given-names>Shulian</given-names></name><name><surname>Yu</surname><given-names>Haili</given-names></name></person-group><article-title>﻿Descriptions of two new species of <italic><tp:taxon-name><tp:taxon-name-part taxon-name-part-type="genus" reg="Phaecadophora">Phaecadophora</tp:taxon-name-part></tp:taxon-name></italic> Walsingham, 1900 (<tp:taxon-name><tp:taxon-name-part taxon-name-part-type="order">Lepidoptera</tp:taxon-name-part></tp:taxon-name>, <tp:taxon-name><tp:taxon-name-part taxon-name-part-type="family">Tortricidae</tp:taxon-name-part></tp:taxon-name>, <tp:taxon-name><tp:taxon-name-part taxon-name-part-type="subfamily">Olethreutinae</tp:taxon-name-part></tp:taxon-name>) from China</article-title><source>Zookeys</source><day>21</day><month>12</month><year>2023</year><volume>1187</volume><fpage>223</fpage><lpage>236</lpage><pub-id pub-id-type="doi">10.3897/zookeys.1187.111101</pub-id></mixed-citation></tp:treatment-meta><tp:nomenclature><label>﻿</label><tp:taxon-name>
            <object-id xmlns:xlink="http://www.w3.org/1999/xlink" content-type="arpha" xlink:type="simple">A05001E5-0AF0-5977-933A-38CFC2A08745</object-id>
            <tp:taxon-name-part taxon-name-part-type="genus" reg="Phaecadophora">Phaecadophora</tp:taxon-name-part>
            <tp:taxon-name-part taxon-name-part-type="species" reg="vascularis">vascularis</tp:taxon-name-part>
            <object-id xmlns:xlink="http://www.w3.org/1999/xlink" content-type="zoobank" xlink:type="simple">https://zoobank.org/D963BF72-463D-497F-B0FF-E4B3211E6E67</object-id>
          </tp:taxon-name><tp:taxon-authority>Li &amp; Yu</tp:taxon-authority><tp:taxon-status xmlns:xlink="http://www.w3.org/1999/xlink" xlink:type="simple">sp. nov.</tp:taxon-status><xref ref-type="fig" rid="F1">Figs 1C</xref><xref ref-type="fig" rid="F2">, 2E, F</xref><xref ref-type="fig" rid="F3">, 3B</xref><xref ref-type="fig" rid="F4">, 4D–F</xref><xref ref-type="fig" rid="F7">, 7</xref><xref ref-type="fig" rid="F8">, 8</xref></tp:nomenclature><tp:treatment-sec sec-type="type material" id="SECID0EH4AE"><title>Type materials.</title><p><bold><italic>Holotype</italic></bold>: ♂, China, Yunnan Prov.: Sun River Nature Reserve, <named-content xmlns:xlink="http://www.w3.org/1999/xlink" content-type="dwc:verbatimCoordinates" xlink:type="simple"><named-content content-type="geo-json" specific-use="{&#34;type&#34;:&#34;Point&#34;,&#34;coordinates&#34;:[101.100000,22.610000]}" id="NCID0EV4AE" xlink:type="simple">22°36.60'N, 101°06.00'E</named-content></named-content>, alt. 1450 m, 13 May 2014, Zhenguo Zhang leg., genitalia slide no. SXL20569. <bold><italic>Paratypes</italic></bold>: Yunnan Prov.: 1♂, same data as holotype except 11 May 2014; 1♂, Xishuangbanna Reserve, <named-content xmlns:xlink="http://www.w3.org/1999/xlink" content-type="dwc:verbatimCoordinates" xlink:type="simple"><named-content content-type="geo-json" specific-use="{&#34;type&#34;:&#34;Point&#34;,&#34;coordinates&#34;:[101.290000,21.910000]}" id="NCID0EA5AE" xlink:type="simple">21°54.60'N, 101°17.40'E</named-content></named-content>, 21 May 2015, Zhenguo Zhang leg.; 1♀, Tengchong County, Mangbang Town, <named-content xmlns:xlink="http://www.w3.org/1999/xlink" content-type="dwc:verbatimCoordinates" xlink:type="simple"><named-content content-type="geo-json" specific-use="{&#34;type&#34;:&#34;Point&#34;,&#34;coordinates&#34;:[98.700000,25.030000]}" id="NCID0EI5AE" xlink:type="simple">25°01.80'N, 98°42.00'E</named-content></named-content>, alt. 1330 m, 10 Aug. 2015, Kaili Liu and Hao Wei leg.</p></tp:treatment-sec><tp:treatment-sec sec-type="diagnosis" id="SECID0EN5AE"><title>Diagnosis.</title><p>This species shares similar markings on the forewing with <italic><tp:taxon-name><tp:taxon-name-part taxon-name-part-type="genus" reg="Phaecadophora">P.</tp:taxon-name-part><tp:taxon-name-part taxon-name-part-type="species" reg="fimbriata">fimbriata</tp:taxon-name-part></tp:taxon-name></italic> and <italic><tp:taxon-name><tp:taxon-name-part taxon-name-part-type="genus" reg="Phaecadophora">P.</tp:taxon-name-part><tp:taxon-name-part taxon-name-part-type="species" reg="dactylina">dactylina</tp:taxon-name-part></tp:taxon-name></italic> sp. nov., yet its scaling is distinctly pale, particularly dorsal area, which is tawny, suffused with pale brown, as opposed to the fuscous to blackish fuscous hue observed in the latter two species. Furthermore, males of <italic><tp:taxon-name><tp:taxon-name-part taxon-name-part-type="genus" reg="Phaecadophora">P.</tp:taxon-name-part><tp:taxon-name-part taxon-name-part-type="species" reg="vascularis">vascularis</tp:taxon-name-part></tp:taxon-name></italic> sp. nov. has no darkened long scales in the anal roll of the hindwing and instead bear a solitary, pale tawny hair pencil. In contrast, males of <italic><tp:taxon-name><tp:taxon-name-part taxon-name-part-type="genus" reg="Phaecadophora">P.</tp:taxon-name-part><tp:taxon-name-part taxon-name-part-type="species" reg="fimbriata">fimbriata</tp:taxon-name-part></tp:taxon-name></italic> and <italic><tp:taxon-name><tp:taxon-name-part taxon-name-part-type="genus" reg="Phaecadophora">P.</tp:taxon-name-part><tp:taxon-name-part taxon-name-part-type="species" reg="dactylina">dactylina</tp:taxon-name-part></tp:taxon-name></italic> sp. nov. present two hair pencils alongside dense, darkened long scales in the anal roll of the hindwing—one hair pencil in pale tawny and the other in blackish fuscous. In the male genitalia, <italic><tp:taxon-name><tp:taxon-name-part taxon-name-part-type="genus" reg="Phaecadophora">P.</tp:taxon-name-part><tp:taxon-name-part taxon-name-part-type="species" reg="vascularis">vascularis</tp:taxon-name-part></tp:taxon-name></italic> sp. nov. exhibits similarities to <italic><tp:taxon-name><tp:taxon-name-part taxon-name-part-type="genus" reg="Phaecadophora">P.</tp:taxon-name-part><tp:taxon-name-part taxon-name-part-type="species" reg="acutana">acutana</tp:taxon-name-part></tp:taxon-name></italic>; however, it is characterized by the valva featuring a short, finger-like prominence below the base of the costa, a tuft of spines proximal to the base of the cucullus, and the cucullus without a densely spiny transversal ridge basally. While in <italic><tp:taxon-name><tp:taxon-name-part taxon-name-part-type="genus" reg="Phaecadophora">P.</tp:taxon-name-part><tp:taxon-name-part taxon-name-part-type="species" reg="acutana">acutana</tp:taxon-name-part></tp:taxon-name></italic>, the valva lacks a prominence below the costa, the sacculus bears a tuft of spines under the apical margin, and a densely spiny ridge spans across the base of the cucullus. In the female genitalia, <italic><tp:taxon-name><tp:taxon-name-part taxon-name-part-type="genus" reg="Phaecadophora">P.</tp:taxon-name-part><tp:taxon-name-part taxon-name-part-type="species" reg="vascularis">vascularis</tp:taxon-name-part></tp:taxon-name></italic> sp. nov. can be separated from other species within the genus by possessing two unequal signa, one of which is broadly rectangular, as delineated in the key.</p></tp:treatment-sec><tp:treatment-sec sec-type="description" id="SECID0EXBAG"><title>Description.</title><p><bold>Adult</bold> (Fig. <xref ref-type="fig" rid="F1">1C</xref>) with forewing length 8.0–8.5 mm. <bold><italic>Head</italic></bold> (Fig. <xref ref-type="fig" rid="F2">2E, F</xref>): vertex, antenna and upper frons tawny-cream, paler on lower frons; vertex roughly scaled; antenna extending to middle of forewing costa. Ocellus well developed; chaetosema present. Labial palpus ascending, mostly tawny-cream, paler on inner surface and base, medially dusted with gray scales on outer side; median segment distally expanded, terminal segment porrect, rather slender.</p><p><bold><italic>Thorax</italic></bold>: pale tawny, without posterior crest. Hind tibia white, simple, not modified in male, without hair pencils (Fig. <xref ref-type="fig" rid="F3">3B</xref>). Forewing subrectangular, costa curved basally and nearly straight distally, termen vertical and straight, tornus rounded; upper side with complex pattern of distinct longitudinal, fine, parallel creamy and pale brown lines, dusted with fuscous rising from base and costa to termen, interrupted by a short, transverse, fuscous marking on outer edge of cell; cilia tawny-white, white on tornus; underside brown, costa pale brown, with pairs of strigulae creamy, area of hindwing overlap white. Hindwing (Fig. <xref ref-type="fig" rid="F4">4D</xref>) fuscous except costal area of forewing white; cubital pecten (Fig. <xref ref-type="fig" rid="F4">4E</xref>) present; in male anal region expanded, with anal roll bearing a long pencil (Fig. <xref ref-type="fig" rid="F4">4F</xref>) of pale tawny hair-scales from base of wing; cilia pale brown basally and pale white apically; underside brown.</p><p><bold><italic>Abdomen</italic>: <italic>male genitalia</italic></bold> (Fig. <xref ref-type="fig" rid="F7">7A</xref>) with tegumen high and narrow, shoulders obvious. Uncus a slender hook, densely spined. Socius small, oval, densely spined. Gnathos membranous. Valva moderate in width, curved, without neck; sacculus about 1/3 times of length of valva, its ventral edge nearly straight; a short finger-like prominence (Fig. <xref ref-type="fig" rid="F7">7B</xref>) below base of costa and above the protruding rim of basal excavation, with dense, short spines apically; sacculus with sparse spines basally and a rounded tuft of spines proximal to cucullus; cucullus with dense spines and a slender spine cluster (Fig. <xref ref-type="fig" rid="F7">7C</xref>) under its ventroproximal base, with these spines shorter than uncus. Phallus short, without cornuti. <bold><italic>Female genitalia</italic></bold> (Fig. <xref ref-type="fig" rid="F8">8A</xref>) with papillae anales narrow, densely setose. Anterior apophyses a little shorter than posterior apophyses. Sterigma (Fig. <xref ref-type="fig" rid="F8">8B</xref>) a finely spinulose, inverted, blunt triangular area with a median split containing ostium. Colliculum moderately sclerotized, about 1/4 times of ductus bursae in length, inception of ductus seminalis posterior to midlength. Corpus bursae ovoid, granulated; signa (Fig. <xref ref-type="fig" rid="F8">8C</xref>) two, double-folded, unequal in size, the large one like a broad and shallow basket, somewhat rectangular, the small one a little oval, about half of the larger one in size.</p><fig id="F7" position="float" orientation="portrait"><object-id xmlns:xlink="http://www.w3.org/1999/xlink" content-type="doi" xlink:type="simple">10.3897/zookeys.1187.111101.figure7</object-id><object-id xmlns:xlink="http://www.w3.org/1999/xlink" content-type="arpha" xlink:type="simple">11403EAC-D584-5A94-A560-0902184D8400</object-id><label>Figure 7.</label><caption><p>Male genitalia of <italic><tp:taxon-name><tp:taxon-name-part taxon-name-part-type="genus" reg="Phaecadophora">Phaecadophora</tp:taxon-name-part><tp:taxon-name-part taxon-name-part-type="species" reg="vascularis">vascularis</tp:taxon-name-part></tp:taxon-name></italic> sp. nov. (holotype) <bold>A</bold> male genitalia <bold>B</bold> costal prominence of valva <bold>C</bold> ventral base of cucullus. Scale bars: 1 mm.</p></caption><graphic xmlns:xlink="http://www.w3.org/1999/xlink" xlink:href="zookeys-1187-223_article-111101__-g007.jpg" position="float" orientation="portrait" xlink:type="simple" id="oo_956187.jpg"><uri content-type="original_file" xlink:type="simple">https://binary.pensoft.net/fig/956187</uri></graphic></fig><fig id="F8" position="float" orientation="portrait"><object-id xmlns:xlink="http://www.w3.org/1999/xlink" content-type="doi" xlink:type="simple">10.3897/zookeys.1187.111101.figure8</object-id><object-id xmlns:xlink="http://www.w3.org/1999/xlink" content-type="arpha" xlink:type="simple">0AEE02A0-D038-55C1-A979-9D570B5E1AEC</object-id><label>Figure 8.</label><caption><p>Female genitalia of <italic><tp:taxon-name><tp:taxon-name-part taxon-name-part-type="genus" reg="Phaecadophora">Phaecadophora</tp:taxon-name-part><tp:taxon-name-part taxon-name-part-type="species" reg="vascularis">vascularis</tp:taxon-name-part></tp:taxon-name></italic> sp. nov. (paratype) <bold>A</bold> female genitalia <bold>B</bold> sterigma and colliculum <bold>C</bold> signa. Scale bars: 1 mm.</p></caption><graphic xmlns:xlink="http://www.w3.org/1999/xlink" xlink:href="zookeys-1187-223_article-111101__-g008.jpg" position="float" orientation="portrait" xlink:type="simple" id="oo_956188.jpg"><uri content-type="original_file" xlink:type="simple">https://binary.pensoft.net/fig/956188</uri></graphic></fig></tp:treatment-sec><tp:treatment-sec sec-type="etymology" id="SECID0EAGAG"><title>Etymology.</title><p>The specific name is derived from the Latin <italic><tp:taxon-name><tp:taxon-name-part taxon-name-part-type="genus" reg="Phaecadophora"/><tp:taxon-name-part taxon-name-part-type="species" reg="vascularis">vascularis</tp:taxon-name-part></tp:taxon-name></italic> (= veined), referring to the markings of forewing.</p></tp:treatment-sec><tp:treatment-sec><!--Section generated to contain objects referenced in tp:taxon-treatment.--><fig id="F1" position="float" orientation="portrait"><object-id xmlns:xlink="http://www.w3.org/1999/xlink" content-type="doi" xlink:type="simple">10.3897/zookeys.1187.111101.figure1</object-id><object-id xmlns:xlink="http://www.w3.org/1999/xlink" content-type="arpha" xlink:type="simple">9C2701FC-F673-5F97-9A9C-4F759A68549B</object-id><label>Figure 1.</label><caption><p>Adults of <italic><tp:taxon-name><tp:taxon-name-part taxon-name-part-type="genus" reg="Phaecadophora">Phaecadophora</tp:taxon-name-part></tp:taxon-name></italic> spp. <bold>A</bold><italic><tp:taxon-name><tp:taxon-name-part taxon-name-part-type="genus" reg="Phaecadophora">P.</tp:taxon-name-part><tp:taxon-name-part taxon-name-part-type="species" reg="dactylina">dactylina</tp:taxon-name-part></tp:taxon-name></italic> sp. nov. (holotype, male) <bold>B</bold><italic><tp:taxon-name><tp:taxon-name-part taxon-name-part-type="genus" reg="Phaecadophora">P.</tp:taxon-name-part><tp:taxon-name-part taxon-name-part-type="species" reg="dactylina">dactylina</tp:taxon-name-part></tp:taxon-name></italic> sp. nov. (paratype, female) <bold>C</bold><italic><tp:taxon-name><tp:taxon-name-part taxon-name-part-type="genus" reg="Phaecadophora">P.</tp:taxon-name-part><tp:taxon-name-part taxon-name-part-type="species" reg="vascularis">vascularis</tp:taxon-name-part></tp:taxon-name></italic> sp. nov. (holotype, male). Scale bars: 2 mm.</p></caption><graphic xmlns:xlink="http://www.w3.org/1999/xlink" xlink:href="zookeys-1187-223_article-111101__-g001.jpg" position="float" orientation="portrait" xlink:type="simple" id="oo_956181.jpg"><uri content-type="original_file" xlink:type="simple">https://binary.pensoft.net/fig/956181</uri></graphic></fig><fig id="F2" position="float" orientation="portrait"><object-id xmlns:xlink="http://www.w3.org/1999/xlink" content-type="doi" xlink:type="simple">10.3897/zookeys.1187.111101.figure2</object-id><object-id xmlns:xlink="http://www.w3.org/1999/xlink" content-type="arpha" xlink:type="simple">AF419A6C-33B4-51CF-BE51-CF82186D503C</object-id><label>Figure 2.</label><caption><p>Heads of <italic><tp:taxon-name><tp:taxon-name-part taxon-name-part-type="genus" reg="Phaecadophora">Phaecadophora</tp:taxon-name-part></tp:taxon-name></italic> spp. <bold>A, B</bold><italic><tp:taxon-name><tp:taxon-name-part taxon-name-part-type="genus" reg="Phaecadophora">P.</tp:taxon-name-part><tp:taxon-name-part taxon-name-part-type="species" reg="dactylina">dactylina</tp:taxon-name-part></tp:taxon-name></italic> sp. nov. (holotype, male) <bold>A</bold> lateral view <bold>B</bold> dorsal view <bold>C, D</bold><italic><tp:taxon-name><tp:taxon-name-part taxon-name-part-type="genus" reg="Phaecadophora">P.</tp:taxon-name-part><tp:taxon-name-part taxon-name-part-type="species" reg="dactylina">dactylina</tp:taxon-name-part></tp:taxon-name></italic> sp. nov. (paratype, female) <bold>C</bold> lateral view <bold>D</bold> dorsal view <bold>E, F</bold><italic><tp:taxon-name><tp:taxon-name-part taxon-name-part-type="genus" reg="Phaecadophora">P.</tp:taxon-name-part><tp:taxon-name-part taxon-name-part-type="species" reg="vascularis">vascularis</tp:taxon-name-part></tp:taxon-name></italic> sp. nov. (holotype, male) <bold>E</bold> lateral view <bold>F</bold> dorsal view.</p></caption><graphic xmlns:xlink="http://www.w3.org/1999/xlink" xlink:href="zookeys-1187-223_article-111101__-g002.jpg" position="float" orientation="portrait" xlink:type="simple" id="oo_956182.jpg"><uri content-type="original_file" xlink:type="simple">https://binary.pensoft.net/fig/956182</uri></graphic></fig><fig id="F3" position="float" orientation="portrait"><object-id xmlns:xlink="http://www.w3.org/1999/xlink" content-type="doi" xlink:type="simple">10.3897/zookeys.1187.111101.figure3</object-id><object-id xmlns:xlink="http://www.w3.org/1999/xlink" content-type="arpha" xlink:type="simple">2AAFC672-E04A-5923-A4A6-8B8DCD568E33</object-id><label>Figure 3.</label><caption><p>Hind tibiae in male of <italic><tp:taxon-name><tp:taxon-name-part taxon-name-part-type="genus" reg="Phaecadophora">Phaecadophora</tp:taxon-name-part></tp:taxon-name></italic> spp. <bold>A</bold><italic><tp:taxon-name><tp:taxon-name-part taxon-name-part-type="genus" reg="Phaecadophora">P.</tp:taxon-name-part><tp:taxon-name-part taxon-name-part-type="species" reg="dactylina">dactylina</tp:taxon-name-part></tp:taxon-name></italic> sp. nov. (paratype) <bold>B</bold><italic><tp:taxon-name><tp:taxon-name-part taxon-name-part-type="genus" reg="Phaecadophora">P.</tp:taxon-name-part><tp:taxon-name-part taxon-name-part-type="species" reg="vascularis">vascularis</tp:taxon-name-part></tp:taxon-name></italic> sp. nov. (paratype).</p></caption><graphic xmlns:xlink="http://www.w3.org/1999/xlink" xlink:href="zookeys-1187-223_article-111101__-g003.jpg" position="float" orientation="portrait" xlink:type="simple" id="oo_956183.jpg"><uri content-type="original_file" xlink:type="simple">https://binary.pensoft.net/fig/956183</uri></graphic></fig><fig id="F4" position="float" orientation="portrait"><object-id xmlns:xlink="http://www.w3.org/1999/xlink" content-type="doi" xlink:type="simple">10.3897/zookeys.1187.111101.figure4</object-id><object-id xmlns:xlink="http://www.w3.org/1999/xlink" content-type="arpha" xlink:type="simple">152C08D7-4F45-5656-8570-567608090552</object-id><label>Figure 4.</label><caption><p>Male hindwings of <italic><tp:taxon-name><tp:taxon-name-part taxon-name-part-type="genus" reg="Phaecadophora">Phaecadophora</tp:taxon-name-part></tp:taxon-name></italic> spp. <bold>A–C</bold><italic><tp:taxon-name><tp:taxon-name-part taxon-name-part-type="genus" reg="Phaecadophora">P.</tp:taxon-name-part><tp:taxon-name-part taxon-name-part-type="species" reg="dactylina">dactylina</tp:taxon-name-part></tp:taxon-name></italic> sp. nov. (paratype) <bold>A</bold> hindwing <bold>B</bold> cubital pecten <bold>C</bold> axillary hair pencils <bold>D–F</bold><italic><tp:taxon-name><tp:taxon-name-part taxon-name-part-type="genus" reg="Phaecadophora">P.</tp:taxon-name-part><tp:taxon-name-part taxon-name-part-type="species" reg="vascularis">vascularis</tp:taxon-name-part></tp:taxon-name></italic> sp. nov. (holotype) <bold>D</bold> hindwing <bold>E</bold> cubital pecten <bold>F</bold> axillary hair pencils.</p></caption><graphic xmlns:xlink="http://www.w3.org/1999/xlink" xlink:href="zookeys-1187-223_article-111101__-g004.jpg" position="float" orientation="portrait" xlink:type="simple" id="oo_956184.jpg"><uri content-type="original_file" xlink:type="simple">https://binary.pensoft.net/fig/956184</uri></graphic></fig></tp:treatment-sec></tp:taxon-treatment>
